# Supplementary material for: Sphingolipidomics of drug resistant Candida auris clinical isolates reveal distinct sphingolipid species signatures
Source: Biochim Biophys Acta Mol Cell Biol Lipids. 2021 Jan;1866(1):158815. doi: 10.1016/j.bbalip.2020.158815 (PMC7695621; doi:10.1016/j.bbalip.2020.158815)
Supplement: Supplementary file 1 — The sphingolipid profiling data of various clinical isolates of C. auris. Data is represented in mol% (% of normalized total SL mass spectral signal); F: FLCR, FA: FLCR + AmBR, A: AmBR, CBS: CBS10913T; * represents species and classes that differ in at least 2 groups, ** represents species and classes that differ in at least 3 groups. [file mmc2.xlsx]

## Sheet: Sheet1
Supplementary File 1: The sphingolipid profiling data of various clinical isolates of C. auris. Data is represented in mole% (% of normalized total SL mass spectral signal); F: FLCR, FA: FLCR+AmBR, A: AmBR, CBS: CBS10913T; * represents species and classes that differ in at least 2 groups, ** represents species and classes that differ in at least 3 groups.
Sphingolipid classes	Sample Name	FLCR														FLCR+AmBR												AmBR										P Value#										P Value#
		NCCPF_470147_1	NCCPF_470147_2	NCCPF_470147_3	NCCPF_470026_1	NCCPF_470026_2	NCCPF_470026_3	NCCPF_470157_1	NCCPF_470157_2	NCCPF_470157_3	NCCPF_470055_1	NCCPF_470055_2	NCCPF_470055_3	Avg		NCCPF_470151_1	NCCPF_470151_2	NCCPF_470151_3	NCCPF_470114_1	NCCPF_470114_2	NCCPF_470114_3	NCCPF_470154_1	NCCPF_470154_2	NCCPF_470154_3	Avg		NCCPF_470140_1	NCCPF_470140_2	NCCPF_470140_3	NCCPF_161_1	NCCPF_161_2	NCCPF_161_3	NCCPF_470097_1	NCCPF_470097_2	NCCPF_470097_3	Avg		F/ FA	F/A	FA/ A			CBS10913T_1	CBS10913T_2	CBS10913T_3	Avg		CBS vs F	CBS vs FA
Sphingoid bases	SPH	0.00233651	0.00231817	0.00252801	0.00973291	0.0307913	0.0056524	0.0407886	0.0365724	0.0365055	0.0153099	0.0558559	0.0345352	0.0227439		0.0184578	0.00944008	0.0102727	0.021964	0.0143146	0.0291555	0.0039554	0.0040307	0.00407223	0.0128514		0.00179049	0.00229429	0.00212847	0.0145167	0.0210024	0.00462717	0.0140253	0.0118392	0.0140609	0.00958722		0.0784064	0.0290453	0.20025			0.00724598	0.00991322	0.0262117	0.014457		0.237971	0.399357
	SPH1P	0.000187745	0.000180527	7.08158e-05	0.000170328	0.000267171	0.000143778	0.00152698	0.0012976	0.000449645	0.000579656	0.000251635	0.00136889	0.000541231		0.000544846	0.000164635	0.000479676	0.000423245	0.000545292	0.000880644	0.000188115	0.000129184	0.000306271	0.000406879		5.40733e-05	9.56742e-05	8.58571e-05	0.000696459	0.000612726	0.000853521	6.59033e-05	0.000113616	0.000319864	0.000321966		0.247148	0.144984	0.264782			0.00067802	0.00146535	0.00178779	0.00131039		0.023344	0.0011417
	DHS	0.206637	0.107044	0.118199	0.0950284	0.238755	0.0962588	0.272056	0.261913	0.425885	0.13907	0.312717	0.225484	0.208254		0.0659447	0.0827624	0.0862302	0.18682	0.154758	0.220105	0.163071	0.10579	0.140999	0.134053		0.0495757	0.0914926	0.11284	0.0705748	0.0588532	0.0449899	0.123149	0.0860518	0.07286	0.0789319		0.0310103	0.000798714	0.0062865	*		0.101621	0.137453	0.556096	0.265057		0.265357	0.0695885
	DHS1P	0.0341801	0.0484136	0.0491526	0.0844412	0.103171	0.0812013	0.136051	0.111334	0.106409	0.0945549	0.180155	0.192181	0.10177		0.0675869	0.105869	0.081795	0.143062	0.0814617	0.155573	0.0591434	0.0498219	0.0553627	0.0888528		0.0315883	0.0444101	0.0443844	0.128501	0.101311	0.0904297	0.31413	0.220159	0.136659	0.123508		0.261044	0.247068	0.15726			0.066788	0.0702366	0.119595	0.08554		0.299573	0.44757
	PHS	0.172046	0.0938153	0.119229	0.153372	0.292181	0.106462	0.299466	0.261676	0.275239	0.0922662	0.153714	0.164642	0.182009		0.142183	0.198634	0.235102	0.281803	0.189453	0.242392	0.152478	0.176425	0.150993	0.196607		0.0739481	0.087701	0.0746438	0.215326	0.185952	0.182632	0.279763	0.237691	0.265579	0.178137		0.314909	0.456807	0.282342			0.238427	0.181598	0.253802	0.224609		0.194637	0.191456
	PHS1P	0.00502063	0.00570413	0.00629821	0.00496931	0.0185703	0.00401778	0.01782	0.0145853	0.023023	0.00696149	0.0145025	0.01516	0.0113861		0.00900248	0.0139812	0.00960657	0.011388	0.0055227	0.0123783	0.00440298	0.00538281	0.00479339	0.00849538		0.00208869	0.00373017	0.00353879	0.0078662	0.00681365	0.00701702	0.0199523	0.0114361	0.0108185	0.00814015		0.125098	0.122335	0.436274			0.0149296	0.0189247	0.0236635	0.0191726		0.0387178	0.00084934
	Glucosyl SPH	9.06135e-06	1.4658e-05	1.16835e-05	3.54051e-05	2.71184e-05	3.71605e-05	6.42738e-05	5.35341e-05	1.82539e-05	2.46226e-05	8.39784e-05	3.31035e-05	3.44044e-05		6.55844e-05	5.63018e-05	8.58963e-05	5.662e-05	2.67703e-05	5.05568e-05	1.72402e-05	7.74208e-06	1.58194e-05	4.25035e-05		1.72331e-05	3.83125e-05	2.04012e-05	6.52302e-05	6.22806e-05	5.64993e-05	4.42329e-05	4.32583e-05	3.59216e-05	4.25966e-05		0.230888	0.187992	0.496523			7.02135e-05	8.40732e-05	7.41725e-05	7.6153e-05		0.0045115	0.0310506
	Sphingoid bases sum	0.420417	0.25749	0.29549	0.347749	0.683763	0.293774	0.767772	0.687432	0.867529	0.348766	0.717281	0.633403	0.526739		0.303786	0.410907	0.423572	0.645517	0.446083	0.660535	0.383256	0.341587	0.356542	0.441309		0.159063	0.229762	0.237641	0.437547	0.374608	0.330606	0.75113	0.567334	0.500333	0.398669		0.155475	0.0877468	0.290401			0.42976	0.419675	0.981231	0.610222		0.297751	0.0987874
Dihydroceramides	Cer(d18:0/12:0)	0.0390165	0.166494	0.130909	0.0185018	0.0773468	0.0168302	0.0877062	0.0866751	0.0465046	0.1128	0.116016	0.12947	0.0856892		0.00693127	0.00859195	0.0102979	0.153971	0.173794	0.113926	0.119553	0.227402	0.146564	0.106781		0.0657867	0.172396	0.110743	0.0189919	0.00629648	0.00727507	0.00647819	0.00673336	0.00981498	0.0449462		0.231068	0.0495732	0.0417085	*		0.01694	0.0139836	0.00304785	0.0113238		0.0107625	0.0376911
	Cer(d18:0/14:0)	0.0604365	0.145078	0.108845	0.0176677	0.0963544	0.0168372	0.102633	0.110833	0.0783139	0.182515	0.194938	0.196113	0.109214		0.00847442	0.00948323	0.0106773	0.146228	0.138947	0.0951867	0.127365	0.252179	0.18991	0.108717		0.0992218	0.155935	0.135814	0.0134979	0.00612944	0.00586726	0.00840029	0.00661787	0.00907487	0.048951		0.493932	0.0203083	0.056099			0.0314152	0.0302122	0.0221914	0.0279396		0.0226859	0.0737786
	Cer(d18:0/16:0)	0.426139	0.500722	0.384491	0.21855	0.414869	0.23022	0.41228	0.464738	0.362326	0.540084	0.5551	0.524424	0.419495		0.110672	0.130765	0.143996	0.593041	0.553089	0.390021	0.494496	0.812894	0.679544	0.43428		0.610861	0.73041	0.70031	0.153648	0.0778489	0.0706632	0.163084	0.121175	0.151145	0.308794		0.429724	0.113924	0.169508			0.358466	0.367688	0.311879	0.346011		0.142242	0.28919
	Cer(d18:0/18:1)	0.0933598	0.148941	0.128658	0.0915949	0.10023	0.132349	0.11199	0.129446	0.0905682	0.0947281	0.0967014	0.0854348	0.108667		0.0660594	0.0792144	0.0771387	0.118013	0.116269	0.0795171	0.121437	0.1488	0.123622	0.103341		0.114304	0.0728004	0.11765	0.105156	0.0532884	0.0535841	0.103751	0.0845661	0.104562	0.0899625		0.312612	0.0387395	0.151721			0.136053	0.14055	0.125912	0.134172		0.0318365	0.0501809
	Cer(d18:0/18:0)	7.51795	8.69958	7.7471	10.2154	11.0503	10.7705	10.0273	9.91612	9.29736	11.2567	10.7845	10.1605	9.78693		4.85738	5.34667	5.37882	12.1629	12.7046	10.0398	7.18816	10.0031	10.3064	8.66532		12.7855	10.678	9.31293	8.00755	3.65534	4.52483	8.60419	5.98757	6.5042	7.78445		0.12883	0.0229266	0.269958			13.1347	13.2879	14.2552	13.5593		0.000116297	0.0112388
	Cer(d18:0/20:1)	0.00970303	0.028996	0.0225282	0.0170267	0.0169473	0.0370761	0.0192374	0.0238242	0.0135791	0.0127702	0.0153574	0.0114357	0.0190401		0.00399709	0.00815643	0.00767829	0.0247702	0.0262863	0.018101	0.0237583	0.0311767	0.0275344	0.019051		0.014825	0.028096	0.0218467	0.00953495	0.00585987	0.00467747	0.00478027	0.00335028	0.00271564	0.0106318		0.498908	0.0179034	0.039949	*		0.0622215	0.0371199	0.019758	0.0396998		0.00646537	0.0197637
	Cer(d18:0/20:0)	0.510499	0.378402	0.339941	0.414275	0.350967	0.506733	0.341202	0.372673	0.290308	0.411285	0.388062	0.390038	0.391199		0.137637	0.134179	0.129966	0.53167	0.715999	0.411853	0.420907	0.621091	0.567897	0.407911		0.752591	0.685334	0.807279	0.168851	0.116712	0.101339	0.175006	0.120586	0.122775	0.338942		0.404335	0.286649	0.298213			2.95586	3.77577	1.27397	2.66853		4.64854e-06	0.000113052
	Cer(d18:0/22:1)	0.000110437	0.00513424	0.00456927	0.000270652	0.000464067	0.000549933	0.00106445	0.00161351	0.00171933	0.00126117	0.000951731	0.00258145	0.00169085		0.00025692	0.00029999	0.000504571	7.31911e-06	0.00102999	7.87285e-07	0.00530857	0.00231516	0.000775277	0.00116651		0.00486474	0.00974057	0.00682275	0.00102114	0.000603746	0.00097102	-0.000248085	0.000516401	0.000437096	0.00274771		0.242067	0.184965	0.12232			0.00353029	0.00491904	0.00169461	0.00338131		0.06627	0.0389254
	Cer(d18:0/22:0)	0.0971731	0.0788826	0.0638028	0.0486458	0.0846016	0.0458963	0.0954566	0.0811198	0.069384	0.124365	0.141876	0.137246	0.0890375		0.0192913	0.0177716	0.0201422	0.142357	0.201433	0.104919	0.15512	0.253062	0.211465	0.125062		0.318722	0.348856	0.362708	0.0232291	0.0263316	0.0243318	0.0226452	0.0118921	0.0137197	0.128048		0.106215	0.21117	0.481029			0.0457029	0.135282	0.0475225	0.0761693		0.292169	0.201031
	Cer(d18:0/24:1)	0.12862	0.0719638	0.0714189	0.0152866	0.0151612	0.0155605	0.0312479	0.0443067	0.0282345	0.0827143	0.077751	0.00118993	0.0486213		0.0146939	0.0142678	0.0215127	0.0287798	0.0169458	0.0251571	0.0515565	0.0545612	0.0603308	0.0319784		0.10238	0.0815888	0.0887327	0.0263195	0.0344913	0.0152894	0.0284157	0.0247003	0.0223612	0.0471421		0.120563	0.463521	0.126237			0.0189956	0.0289553	0.0189126	0.0222878		0.131835	0.201411
	Cer(d18:0/24:0)	8.12568	7.9245	7.37226	10.7039	9.25709	11.8978	9.38059	8.67936	7.90203	10.8261	11.5116	10.8577	9.53656		3.14191	2.90415	2.49263	12.0238	12.5732	10.3068	6.29566	8.99856	9.36938	7.56734		12.4151	11.1759	10.571	3.27569	3.72318	3.29152	3.76061	2.15333	2.25097	5.84636		0.0662947	0.00568512	0.193168			1.64595	3.28977	3.89964	2.94512		6.80735e-06	0.0412594
	Cer(d18:0/26:1)	0.118462	0.0613413	0.0617676	0.0287784	0.0599451	0.0305411	0.0426651	0.0355109	0.0498135	0.0683609	0.0690886	0.0743807	0.058388		0.0190981	0.0121963	0.0184179	0.0502117	0.0648132	0.065985	0.0492135	0.0572063	0.0569009	0.0437826		0.087183	0.0843559	0.0998555	0.0170764	0.0154341	0.0164471	0.0140935	0.0098763	0.0115217	0.0395382		0.0846069	0.0930286	0.387889			0.0174279	0.0838764	0.0577788	0.0530277		0.377596	0.289538
	Cer(d18:0/26:0)	5.444	3.97059	4.03306	5.01182	4.73132	5.62928	5.19214	4.29822	4.10538	5.08465	5.51587	4.71738	4.81114		1.18381	1.11817	0.857448	5.01534	5.55214	4.8639	3.84765	5.80664	5.77889	3.78044		7.49755	6.20237	7.08644	0.980839	1.25789	1.37209	1.03403	0.446331	0.582614	2.94002		0.0623477	0.0243148	0.252613			2.61858	8.52414	7.6075	6.25008		0.0628341	0.0751179
	Dihydrceramide sum	22.5712	22.1806	20.4694	26.8017	26.2556	29.3301	25.8455	24.2444	22.3355	28.7983	29.4678	27.2879	25.4657		9.57022	9.78391	9.16923	30.9911	32.8386	26.5151	18.9002	27.269	27.5192	21.3952		34.8688	30.4257	29.4222	12.8014	8.97941	9.48889	13.9252	8.97724	9.78591	17.6305		0.092395	0.0126529	0.222647			21.0459	29.7201	27.6451	26.137		0.379967	0.22145
Ceramides	Cer(d18:1/12:0)	1.44984e-05	0.000358999	2.58097e-05	0.000178987	0.000335281	0.000135522	0.000133117	0.00116192	0.000294891	0.000126404	0.000369723	4.69684e-05	0.000265176		0.00067329	2.05984e-05	0.000427645	0.000370135	0.00011533	0.0003614	0.000350899	0.000297497	0.000108005	0.000302755		0.000242192	0	0.00015098	0.000217519	0.000274511	0.000165468	0.000169269	2.11016e-05	0.000531054	0.000196899		0.377395	0.276763	0.113172			0.00101275	0.000252456	-9.8249e-05	0.000388986		0.302569	0.342658
	Cer(d18:1/14:0)	0.000521105	0.000442417	0.000882812	0.000460964	0.00080464	0.000349204	0.000366522	0.000132253	2.72459e-05	0.00332934	0.0021169	0.000858065	0.000857622		0.000328415	0.000273742	0.000747256	0.000230664	0.000518938	3.5903e-05	0.00143816	0.00261291	0.000319944	0.000722881		0.000931683	0.000582234	0.000821753	0.00158512	0.000401739	0.000343059	0.000421482	0.000247568	4.79783e-05	0.000598069		0.368259	0.229798	0.347693			0.000659587	0.00142368	0.00172833	0.00127053		0.244219	0.156277
	Cer(d18:1/16:0)	0.00455679	0.00464702	0.00509186	0.00484182	0.0096547	0.00446929	0.00922532	0.0120261	0.0110823	0.0055692	0.00695989	0.0070614	0.0070988		0.00900166	0.00753738	0.00782324	0.00720208	0.00993194	0.00557574	0.00780086	0.00891208	0.0074088	0.00791042		0.00629094	0.004881	0.00782638	0.00666632	0.00257694	0.00465144	0.00845088	0.00532125	0.0060849	0.00586112		0.20998	0.125772	0.00596152			0.00984687	0.0182191	0.00461902	0.010895		0.0670906	0.100318
	Cer(d18:1/18:1)	0.198499	0.168903	0.183252	0.107839	0.186951	0.127273	0.245524	0.25783	0.162984	0.226864	0.241574	0.163306	0.189233		0.143074	0.163216	0.1352	0.184588	0.190715	0.147315	0.121707	0.128081	0.141513	0.150601		0.176621	0.174273	0.150128	0.238633	0.134068	0.121944	0.243333	0.194016	0.224843	0.184207		0.0185969	0.403592	0.0320779	*		0.404971	0.277538	0.342505	0.341671		0.000199537	5.76469e-06
	Cer(d18:1/18:0)	0.161449	0.099765	0.10996	0.182948	0.206967	0.203098	0.230592	0.255359	0.176425	0.138837	0.105148	0.10962	0.165014		0.106564	0.126424	0.111178	0.182239	0.228672	0.142033	0.0960467	0.154216	0.0951448	0.138057		0.17382	0.133327	0.132767	0.184166	0.0860406	0.109272	0.186249	0.161594	0.164989	0.148025		0.116199	0.207079	0.302142			0.314053	0.257597	0.423379	0.331676		0.000365618	0.000175437
	Cer(d18:1/20:1)	0.0058096	0.00327873	0.0034995	0.000878036	0.00246269	0.000968861	8.35973e-05	0.00322132	0.00235295	0.00370206	0.00253762	0.00374203	0.00271142		0.000863354	0.00046869	0.000111706	0.00207347	0.00335662	0.00315731	0.00503401	0.00306476	0.00380862	0.00243762		0.00825415	0.00444323	0.00457764	0.000553017	0.000617749	0.000359841	0.000224356	0.00026491	0.00118685	0.00227575		0.351142	0.328327	0.442332			0.0218282	0.0262444	0.0161445	0.0214057		1.21413e-08	5.11147e-07
	Cer(d18:1/20:0)	0.0051294	0.00294611	0.00412855	0.00131128	0.000688819	0.000268726	0.00247715	0.000492248	0.000595322	0.00545353	0.0075979	0.00472811	0.00298476		0.000411804	0.00115595	0.00038638	0	0.00207731	0	0.0072173	0.006614	0.00648581	0.00270539		0.0207781	0.00799749	0.00978495	0.000120195	4.81423e-06	0.000380865	0.000645161	-0.000188823	0.000141842	0.00440718		0.409592	0.264599	0.262814			0.0361864	0.0543879	0.0364154	0.0423299		3.67366e-09	3.51985e-07
	Cer(d18:1/22:1)	0.00571575	0.00380248	0.00458968	0.00267562	0.00165826	0.000957286	0.000127138	0.000252507	0.00142405	0.00593168	0.00751697	0.0103987	0.00375418			0	8.17901e-05	0	0.000147142	0	0.00869487	0.00747072	0.00695991	0.0029193		0.0204493	0.00161841	0.0114404	0.000378808	0.00120431	0.000152168	0.00137573	0.00028868	0.000303361	0.00413457		0.305023	0.434969	0.337518			0.00583005	0.0223703	0.00169463	0.00996501		0.0434972	0.0650059
	Cer(d18:1/22:0)	0.000820841	0	0.000142753	0.00078727	0.00305475	0.00169292	0.00363561	0.00152525	0.00228961	0.00189849	0.00239245	0.00038713	0.00155226		0.00323353	0.00211385	0.00122213	0.000962709	0.00261837	0	0.00247283	0.000100152	0.00171606	0.0016044		0	0	0.000107502	0.00236341	0.00219926	0.00211616	0.000862758	0.000690799	0.000449414	0.000976589		0.459455	0.123083	0.112744			0.00557742	0	0	0.00185914		0.389208	0.416067
	Cer(d18:1/24:1)	0.0910228	0.0459919	0.0460543	0.0129669	0.0260098	0.0150912	0.038896	0.058337	0.0428986	0.0385438	0.0431917	0.0318397	0.0409036		0.00708095	0.00369512	0.00266436	0.00386943	0.0275756	0	0.040961	0.041319	0.0480821	0.019472		0.0712401	0.0368967	0.0409358	0.01948	0.0088718	0.007101	0.00284898	0.0131153	0.00500251	0.0228325		0.0133023	0.0358578	0.371157	*		0.0215037	0.0702944	0.0245952	0.0387978		0.441444	0.103677
	Cer(d18:1/24:0)	0.0366223	0.0410716	0.028847	0.0295489	0.0421342	0.0291595	0.0650173	0.0608289	0.041441	0.0492416	0.051462	0.0462367	0.0434676		0.0138059	0.00847418	0.0126388	0.0566575	0.0732056	0.0388219	0.0342662	0.0508557	0.0366998	0.0361584		0.0584634	0.0427163	0.0444586	0.0116096	0.0146182	0.0156161	0.00714057	0.00531834	0.00739555	0.0230374		0.168497	0.00417926	0.10109			0.0100164	0.0378497	0.0145263	0.0207975		0.00695792	0.14586
	Cer(d18:1/26:1)	0.0510498	0.0243304	0.0297698	0.028035	0.0275106	0.0312114	0.0371224	0.0357927	0.0470809	0.00973087	0.020975	0.0141656	0.0297312		0.0165613	0.0135438	0.0119497	0	0.0132523	0	0.022285	0.0218806	0.023818	0.013699		0.0557897	0.0113212	0.0274563	0.0146124	0.01929	0.0181096	0.0193684	0.00678648	0.00799375	0.0200809		0.00167307	0.0583625	0.142374			0	0.0859499	0.0489926	0.0449809		0.131984	0.0240745
	Cer(d18:1/26:0)	0.0302331	0.0285851	0.0193727	0.0181573	0.0353362	0.0200669	0.0496562	0.0477823	0.0387663	0.0400582	0.0483079	0.0259984	0.0335267		0.0115288	0.0108654	0.0125531	0	0.0228499	0.00556496	0.0243024	0.0494841	0.0460848	0.0203593		0.0467516	0.0171052	0.0455619	0.00918106	0.0139465	0.0127219	0.00813802	0.00317907	0.00483994	0.0179361		0.0248904	0.00986333	0.382758	*		0	0.0695675	0.0827534	0.0507736		0.106651	0.0501435
	Ceramide sum	0.591444	0.424123	0.435617	0.390629	0.543568	0.434741	0.682856	0.734741	0.527662	0.529286	0.54015	0.41839	0.521101		0.313127	0.337788	0.296985	0.438192	0.575036	0.342866	0.372578	0.474908	0.41815	0.396626		0.639632	0.435162	0.476018	0.489566	0.284115	0.292933	0.479228	0.390654	0.423809	0.434569		0.00574297	0.0429647	0.214568	*		0.831485	0.921695	0.997254	0.916811		2.89036e-05	2.40888e-06
aOH-Ceramides	Cer(d18:1/12:0(2OH))	0.00200085	0.00836409	0.00607695	0.00138012	0.00975634	0.00218384	0.00889786	0.0123274	0.00722708	0.00794786	0.0109447	0.0109954	0.00734187		0.00392552	0.00302108	0.00376376	0.0165394	0.0150385	0.0130018	0.00917922	0.012727	0.0105722	0.00975205		0.00313261	0.00919343	0.0066627	0.00131713	0.00177888	0.00128192	0.00232095	0.00138709	0.00238165	0.00327293		0.113053	0.00646128	0.00208893	*		0.00512887	0.00485434	0.0010962	0.00369314		0.0673703	0.0406079
	Cer(d18:1/14:1(2OH))	0.00125137	0.00509175	0.00381444	0.0026348	0.00899436	0.0030319	0.00521398	0.00710926	0.00932229	0.00445864	0.00905678	0.00616036	0.00551166		0.00707087	0.000330362	0.000503389	0.00329117	0.00350691	0.00599084	0.00782868	0.0072956	0.0101324	0.00510558		0.007606	0.00647319	0.00318891	0.00243413	0.00868094	0.00116727	0.00116613	0.000658459	0.000994416	0.0035966		0.381097	0.0742237	0.170962			0.0122382	0.00907778	0.00493551	0.00875049		0.0510874	0.0718708
	Cer(d18:1/14:0(2OH))	0.00848	0.0178957	0.013279	0.00875544	0.0233599	0.00834503	0.0205843	0.0298449	0.0260312	0.0199905	0.0306327	0.0278962	0.0195912		0.0149364	0.00803244	0.0115251	0.0263734	0.0302362	0.0267731	0.0240055	0.0369144	0.0348628	0.0237399		0.0238941	0.0182408	0.0253398	0.00655472	0.0141464	0.00728467	0.00513399	0.00488693	0.00825711	0.0126376		0.158474	0.0352091	0.0104448	*		0.0203908	0.0334119	0.0216761	0.0251596		0.154882	0.414933
	Cer(d18:1/16:1(2OH))	0.00627663	0.0213302	0.0155119	0.015464	0.038495	0.0175535	0.0301086	0.0364569	0.0353085	0.0147151	0.0218805	0.0309528	0.0236711		0.0186673	0.013524	0.0200298	0.0251963	0.0188107	0.0283122	0.0220131	0.0152733	0.0281863	0.0211125		0.0154364	0.0215806	0.0144707	0.0118558	0.00906556	0.00703609	0.0159506	0.0142392	0.0149558	0.0138434		0.253565	0.00746725	0.00263257	*		0.0432105	0.0317666	0.0431433	0.0393735		0.0141142	0.000303639
	Cer(d18:1/16:0(2OH))	0.0950631	0.268371	0.1943	0.215965	0.350362	0.225448	0.288002	0.495267	0.352889	0.235781	0.263666	0.234019	0.268261		0.117324	0.144786	0.144621	0.540984	0.433684	0.387279	0.28443	0.379947	0.406908	0.315552		0.21403	0.206336	0.311624	0.115354	0.0865017	0.0698537	0.178172	0.143537	0.143522	0.163215		0.197759	0.00774352	0.00752899	*		0.392087	0.509944	0.505035	0.469022		0.00299562	0.062904
	Cer(d18:1/18:1(2OH))	0.0324186	0.202308	0.123957	0.15844	0.0969657	0.215708	0.0685773	0.13273	0.0592062	0.053602	0.0374938	0.0506699	0.102673		0.463601	0.210598	0.25159	0.15704	0.0712927	0.121785	0.22911	0.165019	0.190448	0.206721		0.0366242	0.084227	0.0458715	0.140201	0.436931	0.0799487	0.117273	0.114073	0.169941	0.136121		0.0068104	0.210027	0.107324			0.132526	0.0843099	0.0816408	0.0994922		0.467688	0.0695732
	Cer(d18:1/18:0(2OH))	0.0878302	0.218621	0.166666	0.233165	0.295081	0.272543	0.239826	0.408905	0.284581	0.196004	0.210229	0.207198	0.235054		0.102324	0.125549	0.118522	0.429051	0.37846	0.331621	0.299382	0.320252	0.395202	0.277818		0.242467	0.212381	0.256712	0.102143	0.10204	0.0685854	0.13641	0.100785	0.104389	0.147324		0.177345	0.00786417	0.00825026	*		1.52163	1.69471	1.17411	1.46348		6.61898e-10	3.95573e-07
	Cer(d18:1/20:1(2OH))	0.0209069	0.122332	0.0787315	0.103897	0.0403476	0.157946	0.0306352	0.0730538	0.0310319	0.0310332	0.0272352	0.0264585	0.0619673		0.031479	0.102406	0.106413	0.0828487	0.0438988	0.0650715	0.145072	0.105155	0.128328	0.0900746		0.0215679	0.0550095	0.0320054	0.0611062	0.0696552	0.025958	0.0538946	0.039851	0.0613965	0.046716		0.0739027	0.175827	0.00319744			0.148161	0.114777	0.108302	0.123747		0.0210667	0.0901327
	Cer(d18:1/20:0(2OH))	0.0183183	0.0337288	0.0211447	0.0258169	0.0318837	0.0148206	0.040276	0.0508715	0.0593824	0.0524316	0.0800563	0.0769955	0.0421438		0.0177962	0.0187311	0.0271773	0.0422217	0.040966	0.0456807	0.0797709	0.0755827	0.0937065	0.0490703		0.0849435	0.061256	0.0608713	0.0151388	0.0274582	0.0204742	0.0175909	0.00890886	0.00950384	0.0340162		0.265147	0.231198	0.132981			0.113261	0.136507	0.157905	0.135891		8.82118e-06	0.000323451
	Cer(d18:1/22:1(2OH))	0.000552289	0.00119575	0.00209177	0.000625097	0.00116015	0.000267548	0.00117807	0.000819492	0.00137985	0.000969416	0.00258718	0.00138696	0.00118446		0.000529466	0.000383397	0.00105577	0.00207615	0.00122773	0.00398554	0.000558397	0.000956223	0.00276165	0.00150381		0.00250618	0.00221851	0.000894174	0.000800508	0.00108041	0.000192973	0.000114256	0.000176485	0.00034196	0.00092505		0.22228	0.223557	0.132349			0.00330663	0.00511533	0.00224852	0.00355683		0.00031824	0.0174663
	Cer(d18:1/22:0(2OH))	0.0328297	0.0621063	0.0436712	0.0413054	0.074054	0.0355565	0.0730123	0.103172	0.0941624	0.103472	0.137001	0.133138	0.0777901		0.026928	0.0286005	0.0344849	0.123476	0.115597	0.119727	0.123701	0.12672	0.157499	0.0951925		0.143557	0.120799	0.122818	0.0220646	0.0380007	0.031878	0.0245575	0.0129154	0.014753	0.0590382		0.184717	0.175475	0.079535			0.132898	0.163287	0.199926	0.16537		0.00120342	0.0254654
	Cer(d18:1/24:1(2OH))	0.0331343	0.0373287	0.0284479	0.0335469	0.0168532	0.0497348	0.0373322	0.0564959	0.0348583	0.0609384	0.0697538	0.0661825	0.0437172		0.00861763	0.00673066	0.00628175	0.0528303	0.0585006	0.0368667	0.0315893	0.0268776	0.031029	0.0288137		0.0854015	0.0285576	0.0305229	0.00672899	0.00783092	0.012875	0.00745493	0.00299218	0.00815322	0.0211686		0.0356976	0.012614	0.244031	*		0.0141181	0.0338091	0.0303282	0.0260851		0.0533703	0.411319
	Cer(d18:1/24:0(2OH))	0.40489	0.731331	0.630641	0.991167	0.936788	1.11493	0.888123	1.32379	0.91892	0.70658	0.838057	0.791701	0.85641		0.194577	0.240877	0.191042	1.41245	1.11167	1.28139	0.916067	1.0346	1.23806	0.846748		0.840277	0.748572	0.968301	0.162181	0.290544	0.246897	0.201834	0.107056	0.118291	0.409328		0.476724	0.00105921	0.0227537	*		0.521542	0.775583	1.19094	0.829356		0.435812	0.478482
	Cer(d18:1/26:1(2OH))	0.023328	0.0132353	0.00824571	0.00365498	0.00939029	0.00243073	0.00411574	0.0111157	0.0352987	0.0260801	0.0497535	0.050839	0.0197906		0.000899157	0.00104769	0.00130214	0.00427229	0.00274282	0.00420477	0.0663768	0.0899028	0.137556	0.034256		0.0807307	0.0516847	0.046104	0.00564965	0.00200888	0.00639184	0.0106055	0.00358046	0.00153862	0.0231438		0.184845	0.372081	0.289084			0.0708883	0.118862	0.237771	0.142507		0.000102395	0.0107954
	Cer(d18:1/26:0(2OH))	0.214094	0.19167	0.172884	0.23006	0.273865	0.230229	0.270761	0.357564	0.321573	0.310332	0.444428	0.330067	0.278961		0.0475924	0.0874118	0.0750943	0.325092	0.227762	0.338601	0.4764	0.533401	0.68685	0.310912		0.566443	0.359375	0.497086	0.0620618	0.0997712	0.117894	0.0823455	0.0398709	0.034765	0.206624		0.32476	0.141006	0.161216			0.404372	0.922529	1.5399	0.955601		0.000312535	0.00680889
	Cer(d18:1/28:1(2OH))	0.0133786	0.00886677	0.00815935	0.0068107	0.0131927	0.00411722	0.0162767	0.019997	0.0270685	0.0228148	0.0442778	0.0364137	0.0184478		0.00115709	0.00489371	0.00462675	0.0094771	0.0063867	0.0115522	0.0282241	0.0450785	0.0629871	0.0193759		0.0557285	0.0191173	0.0344763	0.00241501	0.00589242	0.00771586	0.00679409	0.00303498	0.00409046	0.0154739		0.451025	0.330583	0.342288			0.0363423	0.0735868	0.142767	0.084232		0.000483716	0.00519979
	Cer(d18:1/30:1(2OH))	0.00421031	0.00455338	0.00325437	0.00636537	0.0111458	0.0015741	0.011886	0.011683	0.0194842	0.0179719	0.0181971	0.0234985	0.011152		0.00149109	0.00349985	0.00330999	0.00487372	0.00452092	0.0109347	0.00769511	0.015053	0.0151367	0.00739057		0.0157752	0.00799955	0.00965104	0.00373383	0.00500394	0.00949644	0.00617756	0.00123828	0.00174592	0.00675798		0.102164	0.0651507	0.3932			0.0136528	0.0209186	0.0334733	0.0226816		0.0195747	0.00256331
	Cer(d18:2/18:0(2OH))	0.0357866	0.0202452	0.0182336	0.03383	0.0394949	0.0288182	0.0474603	0.0438341	0.0387971	0.0145215	0.0186843	0.0137641	0.0294558		0.0497037	0.0473461	0.0424261	0.0149697	0.0138106	0.0183179	0.0310504	0.00963862	0.00719653	0.0260511		0.0167913	0.0188088	0.0206562	0.0400436	0.0296626	0.0332636	0.0278915	0.0327302	0.0583074	0.0309061		0.29663	0.396103	0.250132			0.0829399	0.0246081	0.057689	0.055079		0.0133772	0.0269415
	Cer(d19:2/18:0(2OH))	0.310159	0.375156	0.355318	0.41418	0.31126	0.411901	0.30422	0.453502	0.22076	0.137324	0.154794	0.110563	0.296595		0.629915	0.671006	0.785199	0.179793	0.254152	0.245536	0.645236	0.311251	0.267521	0.44329		0.310902	0.432058	0.359391	0.70872	0.511224	0.599369	0.330946	0.527353	0.619495	0.488829		0.036605	0.0013496	0.311354	*		0.773379	0.619253	0.306525	0.566386		0.00562776	0.22471
	αhydroxy-Ceramide sum	1.34491	2.34373	1.89443	2.52706	2.58245	2.79714	2.38649	3.62854	2.57728	2.01697	2.46873	2.2289	2.39972		1.73853	1.71878	1.82897	3.45286	2.83226	3.09663	3.42769	3.31165	3.90495	2.81248		2.76781	2.46389	2.84665	1.4705	1.74728	1.34756	1.22663	1.15927	1.37682	1.82294		0.0940425	0.0221241	0.00713685	*		4.44207	5.37691	5.83942	5.21947		1.99942e-06	0.000637167
Phytoceramides	Cer(t18:0/12:0)	0.243787	0.91619	0.755486	0.405008	0.318643	0.330442	0.339248	0.175993	0.269443	0.182349	0.186479	0.238368	0.363453		0.501205	0.431219	0.715429	0.321671	0.340924	0.558521	0.677496	0.964697	0.883182	0.599372		0.18074	0.741016	0.328193	0.399676	0.134944	0.313628	0.237148	0.467941	0.494967	0.366473		0.016163	0.487474	0.0152987	*		0.258351	0.0992315	0.0229811	0.126855		0.0601095	0.0036429
	Cer(t18:0/14:0)	0.10388	0.426799	0.370341	0.357717	0.187081	0.338126	0.220773	0.196632	0.210107	0.154784	0.170646	0.176028	0.242743		0.273874	0.257839	0.303329	0.270614	0.26073	0.260238	0.218981	0.356052	0.309052	0.278968		0.0732209	0.175909	0.120667	0.406948	0.117757	0.214008	0.24468	0.419652	0.445812	0.246517		0.164899	0.472255	0.260579			0.114099	0.0760264	0.0176828	0.0692693		0.00766245	8.86025e-06
	Cer(t18:0/16:0)	0.554877	1.03846	0.956078	1.03569	0.613813	1.02036	0.745911	0.703972	0.778995	0.886299	0.9236	0.996966	0.854585		0.733511	0.740507	0.745901	1.10449	0.864985	0.845547	0.837038	1.09646	1.0213	0.887748		0.34591	0.59644	0.617724	1.392	0.520323	0.715998	0.987826	1.36573	1.47251	0.890495		0.323652	0.396213	0.492828			0.327313	0.352445	0.154904	0.27822		5.0335e-05	3.75151e-05
	Cer(t18:0/18:1)	0.0447374	0.226729	0.15275	0.2053	0.108369	0.298079	0.0827091	0.154394	0.0803282	0.0843893	0.0543824	0.0637421	0.129659		0.343689	0.332612	0.364538	0.259385	0.144309	0.152839	0.23961	0.353595	0.279633	0.274468		0.0315138	0.0974252	0.0775862	0.254865	0.370175	0.125135	0.157719	0.219521	0.28467	0.179846		0.000339819	0.119253	0.0283831	*		0.0726566	0.0637147	0.0868086	0.0743933		0.130971	0.00123973
	Cer(t18:0/18:0)	1.45297	1.5259	1.53811	1.26495	1.05488	1.2938	1.1571	1.04529	1.30674	0.982138	0.986603	0.995154	1.21697		2.40036	2.12253	2.27811	1.42298	1.22459	1.24408	1.29674	1.48962	1.48332	1.66248		1.03581	0.934456	1.49417	2.23143	1.07275	1.7122	2.34784	2.97238	2.37952	1.79784		0.00419361	0.00767347	0.321562	*		1.32061	1.28167	1.96925	1.52384		0.0376006	0.328046
	Cer(t18:0/20:1)	0.011198	0.0153012	0.0207401	0.00769676	0.00456248	0.00297353	0.00685909	0.0092743	0.0124959	0.011806	0.0159431	0.0140266	0.0110731		0.00330491	0.00373227	0.00450787	0.0037739	0.00915023	0.00816459	0.0284059	0.0912585	0.0691186	0.0246019		0.0402783	0.0746557	0.0272787	0.00700293	0.00449813	0.00432302	0.00172344	0.00161352	0.00145327	0.0180919		0.0869611	0.177957	0.322059			0.0599903	0.0442712	0.0451791	0.0498135		6.4721e-08	0.115974
	Cer(t18:0/20:0)	0.691465	0.746898	0.746604	0.315899	0.319838	0.329369	0.282364	0.206712	0.302683	0.475548	0.476973	0.471179	0.447128		0.205992	0.207792	0.196611	0.30437	0.282079	0.435428	0.592531	0.971052	0.930252	0.458456		0.371096	0.434635	0.639236	0.389427	0.190785	0.286597	0.307907	0.419599	0.34357	0.375872		0.458936	0.169899	0.232533			0.665142	0.602538	0.25043	0.506037		0.323808	0.405986
	Cer(t18:0/22:1)	0.00247137	0.00459879	0.00340734	0.00295448	0.00142244	0.00181817	0.0054008	0.00189326	0.00249442	0.00228148	0.00638274	0.00262169	0.00314558		0.00189093	0.00132977	0.002922	0.00392503	0.00400635	0.00514724	0.00637054	0.0260684	0.0232501	0.00832338		0.013623	0.0248248	0.0125173	0.00226865	0.00855243	0.00254423	0.00286452	0.00158552	0.00191447	0.00785499		0.0372058	0.0285612	0.455254	*		0.015542	0.0149159	0.0107062	0.0137214		1.92221e-07	0.181686
	Cer(t18:0/22:0)	0.738973	1.15294	1.11374	0.879915	0.581625	0.968446	0.647672	0.671974	0.668418	1.17891	1.04862	1.02246	0.889473		0.516418	0.565046	0.464764	0.798705	0.92036	0.781043	0.673786	1.06045	1.73504	0.835067		0.60216	0.6448	0.799989	0.709454	0.624513	0.583611	0.847096	0.905028	0.704409	0.713451		0.343798	0.0204319	0.190658			0.275568	0.325268	0.179699	0.260178		0.000172815	0.0166078
	Cer(t18:0/24:1)	0.387835	0.422583	0.48433	0.28778	0.281184	0.287246	0.257657	0.246924	0.329351	0.393025	0.373398	0.41053	0.34682		0.344059	0.317318	0.25252	0.372729	0.366276	0.390234	0.206551	0.285088	0.251267	0.30956		0.234041	0.267592	0.259502	0.332625	0.337753	0.317584	0.388037	0.465247	0.360326	0.32919		0.12416	0.297309	0.274066			0.119404	0.107685	0.104022	0.11037		7.64812e-05	0.000199308
	Cer(t18:0/24:0)	16.9021	22.7572	22.0749	16.0605	19.2774	17.5864	19.236	18.9753	22.2774	26.8604	25.9268	27.7512	21.3071		22.3671	22.8312	20.3699	19.498	18.5173	19.9102	12.5853	19.4041	18.9581	19.3824		15.7294	19.6815	19.087	24.0493	28.3769	24.8687	35.4146	36.0109	26.2572	25.4973		0.117736	0.0484489	0.0138997			5.62305	5.24923	6.12306	5.66511		7.87511e-06	7.34311e-06
	Cer(t18:0/26:1)	0.199476	0.212653	0.302737	0.0676212	0.0555903	0.0366542	0.0805914	0.0433423	0.0974339	0.212542	0.175594	0.176511	0.138396		0.066238	0.126689	0.0348242	0.106777	0.101777	0.122354	0.12166	0.165994	0.166975	0.112587		0.113105	0.107903	0.127353	0.0369729	0.129467	0.0223172	0.0348454	0.0266965	0.0298263	0.0698319		0.209528	0.0221752	0.0310953	*		0.140995	0.173045	0.173304	0.162448		0.322909	0.0421207
	Cer(t18:0/26:0)	13.8887	15.1001	16.0769	16.2283	20.7041	17.5864	20.842	19.7592	24.2871	17.9041	17.6913	18.8592	18.2439		15.5213	17.0151	11.798	16.8568	15.2382	18.5051	11.6206	17.129	17.6574	15.7046		11.7135	12.8154	14.9911	12.5629	20.9073	19.535	16.42	11.6814	11.1389	14.6406		0.0234092	0.00965741	0.23777			14.723	16.618	24.3774	18.5728		0.440093	0.103074
	Cer(t18:0/28:1)	0.0295863	0.0286305	0.0316554	0.00940227	0.00373249	0.00475224	0.00622377	0.0132955	0.00963863	0.0189558	0.0155363	0.0101763	0.0151321		0.00604817	0.00350116	0.00283389	0.00924408	0.00761574	0.00792464	0.0174309	0.0229756	0.0316174	0.0121324		0.0142137	0.0189561	0.0293601	0.00288992	0.00689357	0.00545965	0.00195376	0.00128807	0.00186617	0.00920901		0.249833	0.0942031	0.267102			0.0262818	0.034297	0.0396329	0.0334039		0.00537605	0.00316294
	Cer(t18:0/28:0)	3.3454	2.03054	2.16308	1.41593	2.36347	1.50805	2.69305	2.31564	2.82492	2.08047	2.3024	2.37281	2.28465		1.0427	1.51713	0.860502	1.96251	1.5545	2.04443	2.88066	4.11172	4.48651	2.27341		2.65683	2.42052	3.87495	1.19559	2.81818	2.49742	1.30484	0.788267	0.868543	2.04724		0.489225	0.25294	0.344898			3.81664	7.12038	10.4504	7.12915		6.02441e-05	0.00155135
	Phytoceramide sum	38.5975	46.6055	46.7909	38.5447	45.8757	41.5929	46.6036	44.5198	53.4575	51.428	50.3547	53.561	46.4943		44.3278	46.4736	38.3946	43.296	39.8367	45.2712	32.0031	47.5281	48.286	42.8241		33.1555	39.036	42.4866	43.9733	55.6209	51.2045	58.6991	55.7468	44.7855	47.1898		0.0625066	0.409915	0.106275			27.5587	32.1627	44.0055	34.5756		0.00355359	0.0336113
aOH-Phytoceramides	Cer(t18:0/14:0(2OH))	0.000100636	0.000104332	0.000126128	0.000153522	0.00168384	0.00237475	0.000494253	0.00195619	0.000429646	0.000234085	0.000155253	0.00010993	0.000660214		0.00161679	0.00825975	0.0141007	0.00281826	0.000453066	0.00125379	0.000147483	0.00010113	0.000141024	0.00321022		0.000227676	0.000134048	0.000198573	0.00167361	0.0028226	0.00239605	0.00117602	0.00603819	0.00779436	0.00249568		0.0432184	0.0194	0.352041	*		0.000269705	0.000113416	0.000193923	0.000192348		0.181184	0.159729
	Cer(t18:0/16:0(2OH))	0.0321597	0.0619442	0.0548233	0.104069	0.047529	0.0890449	0.0395424	0.0423806	0.0495154	0.0441538	0.0500393	0.0504041	0.0554671		0.104263	0.0475808	0.0621771	0.129499	0.0841458	0.0988836	0.0638168	0.0587207	0.0661457	0.0794702		0.0237247	0.0350156	0.0279153	0.0639081	0.0322397	0.034387	0.0490756	0.0635513	0.0630122	0.0436477		0.0158399	0.0882655	0.00170039	*		0.0345275	0.025883	0.0119708	0.0241271		0.0141822	0.00335793
	Cer(t18:0/18:1(2OH))	0.000493816	0.00102224	0.000528495	0.000380933	0.000384384	0.000418336	0.0002759	0.00108432	0.000908589	0.000415925	0.000412211	0.000481569	0.000567226		0.00861005	0.000307976	0.00495346	0.00129661	0.000484012	0.00058513	0.00099992	0.000398801	0.000542853	0.00201987		0.00135681	0.000545561	0.000362786	0.000602477	0.000307769	0.000361267	0.00102939	0.000752452	0.000541849	0.000651151		0.0472709	0.271239	0.0871345			0.000336527	0.000497235	0.000322988	0.000385583		0.145004	0.180844
	Cer(t18:0/18:0(2OH))	0.0557923	0.0693386	0.0850971	0.109355	0.059569	0.0829744	0.0476853	0.0485651	0.0743253	0.069072	0.06927	0.0624735	0.0694598		0.0897605	0.0588265	0.071371	0.134292	0.0928385	0.106725	0.0535393	0.066262	0.0585092	0.0813471		0.0364731	0.0480577	0.0390402	0.0997927	0.0324123	0.0559268	0.0715387	0.0907642	0.0899638	0.0626633		0.116105	0.24002	0.0767037			0.0585664	0.0357721	0.0302891	0.0415425		0.0120732	0.0189043
	Cer(t18:0/20:1(2OH))	0.000155317	0.000223226	0.00046928	0.00038343	0.000307273	0.000161462	0.000349116	0.000578015	0.000640582	0.000328991	0.000266854	0.000204178	0.000338977		0.000616703	0.000364282	0.000893869	0.00039134	0.000301256	0.000419223	0.000889724	0.000396386	0.000714101	0.000554098		0.000920412	0.000860405	0.000286217	0.000191184	0.000230167	0.000317546	0.000372655	0.000140818	0.000344454	0.000407096		0.0098553	0.245102	0.122982			0.000355419	0.000411621	0.000599648	0.000455562		0.128989	0.25317
	Cer(t18:0/20:0(2OH))	0.0301345	0.0219172	0.028522	0.0376146	0.0205362	0.0301314	0.0177233	0.0188772	0.032432	0.0287517	0.0256299	0.0248154	0.0264238		0.0263425	0.0161395	0.028092	0.0478836	0.0392912	0.0448195	0.0209371	0.022535	0.0204754	0.0296129		0.018628	0.0195455	0.0325868	0.0289117	0.0115621	0.0193538	0.0236002	0.0299833	0.0254631	0.0232927		0.20914	0.13561	0.0868483			0.0125081	0.0102522	0.00759249	0.0101176		0.000275128	0.00905802
	Cer(t18:0/22:1(2OH))	0.000174655	0.000265257	0.000203897	0.000388467	0.00116878	0.00013012	0.000379159	0.000275528	0.000537436	0.000608536	0.000211328	0.000688284	0.000419287		0.000465272	0.000362421	0.000672005	0.00114957	0.000321527	0.000535028	0.00017019	0.000142353	0.000248728	0.000451899		0.0119608	0.000451763	0.000189998	0.00031522	0.000194266	0.00132421	0.00060347	0.000169452	0.000134382	0.00170484		0.404981	0.13059	0.173337			0.00054667	0.000166407	0.000334602	0.000349226		0.353456	0.305082
	Cer(t18:0/22:0(2OH))	0.061944	0.0413502	0.0532443	0.0706834	0.0460469	0.0576037	0.0374188	0.0394096	0.0538479	0.0525843	0.0517766	0.0426598	0.0507141		0.0534811	0.0275635	0.0379347	0.0905029	0.0830679	0.0948391	0.0416293	0.0414773	0.0386469	0.0565714		0.030946	0.0377309	0.0572376	0.0340783	0.0345658	0.0266215	0.037874	0.0433548	0.031384	0.0370881		0.23835	0.00208899	0.0237402	*		0.0244577	0.0200846	0.0205538	0.0216987		0.00013913	0.0232005
	Cer(t18:0/24:1(2OH))	0.35997	0.155347	0.227732	0.165594	0.192963	0.135596	0.151999	0.135661	0.130543	0.108307	0.117979	0.109748	0.165953		0.132719	0.0631309	0.0597055	0.148022	0.145482	0.137678	0.240129	0.184974	0.177132	0.143219		0.219388	0.209308	0.390402	0.0927118	0.0284085	0.0769116	0.09862	0.0782506	0.0756428	0.141071		0.218652	0.270757	0.480002			0.374218	0.183712	0.130761	0.229564		0.125122	0.0608137
	Cer(t18:0/24:0(2OH))	5.65232	5.01067	6.64937	5.43238	5.35967	4.57927	3.56249	4.17497	5.79813	6.15151	5.13807	4.77582	5.19039		5.53111	3.93986	4.62464	7.51157	6.8012	8.07411	3.45464	3.23599	3.18899	5.15135		4.29709	5.00576	4.69761	3.99891	4.17982	3.64758	4.99235	5.20432	3.7812	4.42274		0.475073	0.015474	0.14436			2.40389	1.64138	1.68476	1.91001		1.28647e-05	0.00890659
	Cer(t18:0/26:1(2OH))	0.0520312	0.0208405	0.0320502	0.0145821	0.0223851	0.0129988	0.0145569	0.0154856	0.0160217	0.0137652	0.0136781	0.0154523	0.0203206		0.0173436	0.0101676	0.00979902	0.0132505	0.014576	0.0117125	0.0237977	0.0157139	0.0159233	0.0146982		0.0372195	0.0344414	0.0629643	0.0094032	0.00327088	0.0071704	0.0119497	0.00456553	0.0096866	0.0200746		0.0882919	0.486091	0.22482			0.0571518	0.0319311	0.0238293	0.0376374		0.0254812	0.00132575
	Cer(t18:0/26:0(2OH))	0.324947	0.353503	0.423635	0.227369	0.312042	0.200095	0.225377	0.256548	0.356932	0.388784	0.349209	0.326926	0.312114		0.435078	0.296692	0.339466	0.343651	0.281401	0.355089	0.194901	0.19671	0.199304	0.293588		0.307079	0.343356	0.334879	0.241831	0.50627	0.286244	0.329664	0.274806	0.242376	0.318501		0.294244	0.423855	0.264218			0.322194	0.247426	0.208017	0.259213		0.1262	0.26578
	Cer(t18:0/28:1(2OH))	8.78454e-05	3.70692e-05	5.22327e-05	2.6371e-05	0.000139696	5.61521e-05	5.77628e-05	3.89136e-05	0.000220132	9.69416e-05	6.18042e-05	4.49432e-05	7.66553e-05		0.000171149	7.37948e-05	0.000216395	3.46088e-05	7.71916e-05	5.28672e-05	0.000101958	4.45701e-05	0.000115755	9.86989e-05		0.000132842	0.000100297	0.000116714	0.000116235	9.74423e-05	0.000169389	0.000149122	5.84147e-05	9.01516e-05	0.000114512		0.197781	0.041812	0.251689			0.0006496	0.000102919	0.000168867	0.000307129		0.00750845	0.0276213
	Cer(t18:0/28:0(2OH))	0.00145221	0.00149574	0.00131482	0.00042127	0.000464211	0.000226918	0.000571143	0.000514606	0.00130259	0.00108646	0.00145577	0.0019717	0.00102312		0.000354558	0.000246552	0.00012329	0.000294906	0.000372745	0.000788592	0.00246177	0.00206115	0.00272015	0.00104708		0.00199377	0.00160243	0.00221422	0.000305739	0.00108095	0.000527222	0.000457241	0.000166337	0.00023153	0.000953271		0.473457	0.407824	0.417072			0.00295205	0.00325268	0.00390717	0.00337064		8.17351e-06	0.00241922
	αhydroxy-Phytoceramidesum	6.57176	5.73806	7.55716	6.1634	6.06488	5.19108	4.09892	4.73635	6.51579	6.8597	5.81822	5.4118	5.89393		6.40193	4.46958	5.25414	8.42466	7.54401	8.9275	4.09816	3.82553	3.76961	5.85724		4.98714	5.73691	5.64601	4.57275	4.83328	4.15929	5.61846	5.79692	4.32787	5.0754		0.478233	0.0193188	0.143653			3.29263	2.20098	2.1233	2.53897		3.66547e-05	0.0110811
Glucosyl ceramides	GlcCer(d18:1/12:0)	0.00746755	0.00117117	0.00213526	0.00254244	0.0034643	0.00187431	0.00308271	0.0031621	0.00350505	0.00126756	0.0111609	0.00108978	0.00349359		0.0102628	0.00630741	0.00444888	0.00300048	0.00156987	0.0032658	0.0183079	0.00493896	0.000893363	0.00588839		0.00343561	0.00526853	0.00961663	0.0039602	0.0062683	0.0116381	0	0.00142824	0.00920301	0.00564652		0.104612	0.0831572	0.457463			0.00834359	0.00810999	0.0262236	0.0142257		0.00240733	0.046136
	GlcCer(d18:1/14:0)	0.00143312	0.00151271	0.00092706	0.00164204	0.00477314	0.00122028	0.00368926	0.00911115	0.00373683	0.00611459	0.00380326	0.00315553	0.00342658		0.00302832	0.00189067	0.000691419	0.000504311	0.00120623	0.000509834	0.00949518	0.000712498	0.00335278	0.00237681		0.00108633	0.00229187	0.00140499	0.00156259	0.00148962	0.0110837	0.00153454	0.00390003	0.000798588	0.0027947		0.187013	0.306482	0.38798			0.0037783	0.000131418	0.00513325	0.00301432		0.39859	0.370863
	GlcCer(d18:1/16:0)	1.46094	1.42349	2.65292	1.5549	1.36772	1.09233	1.0457	0.854534	1.42212	0.736422	0.650166	0.65266	1.24282		1.3061	0.980076	1.25582	1.31502	1.13601	1.2503	2.65431	0.42057	0.817908	1.23735		1.1541	1.45645	0.765501	0.538952	0.323957	0.639239	0.617411	0.801674	0.734448	0.781303		0.491519	0.0201314	0.0330848			1.85636	1.15211	0.672603	1.22702		0.48293	0.490027
	GlcCer(d18:1/18:1)	1.77157	0.827856	0.782896	0.741046	0.680961	0.720051	0.615828	0.713515	0.556504	0.410755	0.552428	0.470182	0.736966		0.775	0.744291	1.14231	0.605234	0.575427	0.491955	1.3266	0.650923	0.686502	0.777583		0.8933	0.984211	0.716882	0.946395	0.706982	0.713261	0.670206	0.913435	1.04896	0.843737		0.388573	0.20019	0.266194			1.53227	0.697993	0.67935	0.969871		0.176131	0.201057
	GlcCer(d18:1/18:0)	0.914403	0.150976	0.248567	0.121216	0.139792	0.0727537	0.108723	0.0723791	0.149142	0.0932546	0.105295	0.0818925	0.1882		0.163563	0.130281	0.121632	0.120473	0.0796921	0.12275	0.245197	0.049443	0.0706576	0.122632		0.0965859	0.102487	0.0784849	0.0678483	0.0769551	0.111926	0.0525569	0.0832737	0.105148	0.0861407		0.211723	0.104897	0.0455917			0.308239	0.17662	0.112902	0.199254		0.469366	0.0614183
	GlcCer(d18:1/20:1)	0.0125421	0.0152749	0.00701323	0.00898763	0.00973695	0.00493691	0.0166695	0.0125295	0.0562417	0.0545067	0.131369	0.0808752	0.0342236		0.00455972	0.00736977	0.00993456	0.00779582	0.00448011	0.00905991	0.11158	0.0137189	0.0198248	0.0209249		0.0425156	0.0339068	0.0520124	0.00860718	0.00685136	0.0172764	0.00617227	0.00334952	0.00323097	0.0193247		0.214158	0.1538	0.451863			0.0378741	0.0416194	0.181219	0.086904		0.0573859	0.0324399
	GlcCer(d18:1/20:0)	0.083103	0.109672	0.0805983	0.0435585	0.124004	0.0286727	0.231346	0.206267	0.322361	0.402361	0.791308	0.694306	0.259796		0.0358235	0.0319988	0.0281868	0.0782604	0.0349595	0.06913	0.452134	0.0979703	0.182588	0.112339		0.138205	0.260054	0.224143	0.0590902	0.0547439	0.122806	0.116791	0.0307316	0.0277012	0.114918		0.0654777	0.0582973	0.480978			0.16853	0.259418	0.745349	0.391099		0.226166	0.02356
	GlcCer(d18:1/22:1)	0.0245568	0.0205162	0.0241179	0.0127122	0.028053	0.0122844	0.0504223	0.0270276	0.104324	0.0598677	0.11771	0.11327	0.0495718		0.00614163	0.00514814	0.0186023	0.0265451	0.0156073	0.0100969	0.236368	0.0267816	0.0335776	0.0420965		0.0423855	0.0470203	0.072343	0.0157211	0.0118515	0.0216618	0.0201465	0.00933222	0.0118709	0.028037		0.383902	0.0805069	0.294633			0.0550349	0.0627874	0.135635	0.0844858		0.103669	0.188202
	GlcCer(d18:1/22:0)	0.0426601	0.0672449	0.0578194	0.0326955	0.0827252	0.0363564	0.155991	0.110525	0.237218	0.161269	0.391556	0.362095	0.144846		0.0185933	0.0275738	0.0183356	0.0645119	0.0288113	0.0555424	0.463355	0.067656	0.0977361	0.0935683		0.0682878	0.106369	0.0878019	0.0482921	0.0303405	0.085041	0.0621994	0.0182289	0.0124794	0.0576711		0.194288	0.0279268	0.234178			0.128123	0.112896	0.429433	0.223484		0.190267	0.110705
	GlcCer(d18:1/24:1)	0.011474	0.00632858	0.00816244	0.00677921	0.0105866	0.00659411	0.0227635	0.0110711	0.0276242	0.0290944	0.0524503	0.0519458	0.0204062		0.00161879	0.00571955	0.00357044	0.00399158	0.0015927	0.00248362	0.49021	0.0163131	0.0211702	0.0607412		0.00493813	0.0227062	0.0191995	0.0018101	0.00362777	0.0545525	0.00838491	0.00326882	0.00453901	0.0136697		0.19813	0.189458	0.198275			0.0355787	0.0583443	0.0746228	0.0561819		0.00351731	0.481586
	GlcCer(d18:1/24:0)	0.0184999	0.0141758	0.0122308	0.00821018	0.0503704	0.00493759	0.0511359	0.0359915	0.0677123	0.0554987	0.0855353	0.135555	0.0449878		0.00972559	0.0104682	0.01368	0.0218615	0.00425976	0.0190108	0.584758	0.025103	0.0308798	0.0799718		0.0203919	0.0297666	0.035085	0.0156667	0.0111208	0.101856	0.0169605	0.00287086	0.00554782	0.0265852		0.268834	0.12521	0.208058			0.0341031	0.0527767	0.0949505	0.0606101		0.264751	0.433897
	GlcCer(d18:1/26:1)	0.00212174	0.00187671	0.00179666	0.00295586	0.00781641	0.000260865	0.00578436	0.0106266	0.0029327	0.0136887	0.0214658	0.0315617	0.008574		0.00394315	0.000778758	0.00519564	0.00257443	0.000449038	0.00108805	0.0181387	0.00808026	0.00465901	0.00498967		0.00241499	0.00543857	0.0109442	0.000580702	0.000530008	0.00136172	0.000565165	0.000937313	0.000539378	0.00259023		0.163617	0.0450479	0.143559			0.0228083	0.0173644	0.00710442	0.015759		0.12647	0.0120583
	GlcCer(d18:1/26:0)	0.00973891	0.016498	0.0131133	0.0137482	0.0211428	0.00340085	0.0470827	0.0420581	0.0521028	0.0525225	0.149368	0.106975	0.0439793		0.00643909	0.00606514	0.0142318	0.0169363	0.0051366	0.00949495	0.0476047	0.0159545	0.0145785	0.0151602		0.0172978	0.0255987	0.0420008	0.0165371	0.0116765	0.012775	0.0204031	0.00377622	0.0027032	0.0169743		0.036529	0.044989	0.380739	*		0.0318077	0.0310905	0.0918119	0.05157		0.393487	0.00924226
	Glucosyl Ceramide sum	4.36051	2.65659	3.8923	2.55099	2.53115	1.98567	2.35821	2.1088	3.00553	2.07662	3.06362	2.78556	2.7813		2.3448	1.95797	2.63664	2.2667	1.8892	2.04469	6.65806	1.39817	1.98433	2.57562		2.48495	3.08157	2.11542	1.72502	1.24639	1.90448	1.59333	1.87621	1.96717	1.99939		0.345687	0.00661834	0.156045			4.22285	2.67126	3.25634	3.38348		0.112601	0.210838
aOH-Glucosyl ceramides	GlcCer(d18:1/18:0(2OH)	0.102662	0.161553	0.121795	0.0645099	0.113265	0.0582234	0.2783	0.239448	0.461428	0.439754	0.726049	0.871697	0.303224		0.0304275	0.0425766	0.0535566	0.129205	0.0318083	0.108388	0.428221	0.141386	0.231135	0.132967		0.192008	0.270034	0.288936	0.0636325	0.0876877	0.127652	0.143335	0.0345343	0.0289259	0.137416		0.048497	0.0475396	0.467423	*		0.228265	0.353682	0.910786	0.497578		0.155509	0.010311
	GlcCer(d18:1/24:0(2OH))	0.0392801	0.0286647	0.0269909	0.0252599	0.0468771	0.0121687	0.0774388	0.0734934	0.132918	0.125764	0.170403	0.194368	0.0794688		0.0160516	0.0182667	0.0248864	0.0446296	0.0125589	0.0409566	0.17322	0.0406226	0.0357915	0.0452204		0.0521536	0.0755394	0.0750816	0.0182642	0.0217392	0.0342594	0.0483406	0.0189585	0.00983936	0.0393529		0.0941805	0.0413919	0.377192			0.0708659	0.0715522	0.198613	0.113677		0.210362	0.0460568
	GlcCer(d18:2/18:0(2OH)	0.0239575	0.0199016	0.0225891	0.00986577	0.0211275	0.0133393	0.0377204	0.0641829	0.0624855	0.0932546	0.123902	0.15428	0.0538838		0.00768426	0.0176085	0.0103746	0.0326941	0.00446869	0.0167759	0.151183	0.0340607	0.0384324	0.0348092		0.0431453	0.0794577	0.0877027	0.0124423	0.0129629	0.015363	0.010548	0.00453899	0.00975098	0.0306569		0.181982	0.110275	0.412603			0.0309515	0.0508032	0.109734	0.0638297		0.372623	0.175466
	GlcCer(d19:2/16:0(2OH)	0.111765	0.249775	0.218657	0.347674	0.35482	0.315311	0.357937	0.522972	0.241475	0.136925	0.151645	0.096389	0.258779		0.708292	0.763399	0.923281	0.105138	0.162124	0.12792	0.447719	0.235236	0.226224	0.411037		0.104047	0.13973	0.106267	0.666108	0.399162	0.393571	0.282491	0.432121	0.61122	0.348302		0.0698383	0.118259	0.311283			0.174487	0.0768883	0.0688736	0.10675		0.0343794	0.0670574
	GlcCer(d19:2/18:1(2OH)	0.0422726	0.0651176	0.0524325	0.0766993	0.106705	0.0811248	0.104655	0.108544	0.08169	0.0355238	0.0832285	0.0391978	0.0730993		0.0668364	0.0738074	0.114681	0.0665818	0.0627946	0.0796932	0.141434	0.0444071	0.0488324	0.0776742		0.0989133	0.0905382	0.0619545	0.123525	0.0850997	0.0945521	0.0468741	0.108323	0.0820178	0.0879775		0.36018	0.0966778	0.219294			0.464363	0.111463	0.191749	0.255858		0.00133194	0.00602161
	GlcCer(d19:2/18:0(2OH)	13.6552	18.5603	17.5869	21.0095	13.9991	16.9804	15.5848	17.2343	8.77209	6.22143	5.27842	5.23909	13.3435		32.865	33.1964	39.9216	9.36858	12.7701	11.7312	31.5648	14.4285	12.0942	21.9934		19.2761	16.653	15.3596	32.2718	25.3624	29.6226	16.086	23.922	34.9485	23.7225		0.0199365	0.000785217	0.359138	*		35.0686	25.2362	13.1587	24.4879		0.0113792	0.379271
	GlcCer(d19:2/20:0(2OH)	0.104329	0.0968492	0.0785974	0.13661	0.102373	0.135707	0.102985	0.138914	0.0823049	0.0786788	0.077431	0.0393567	0.0978448		0.237808	0.170233	0.172021	0.0573809	0.0895109	0.116895	0.180615	0.114909	0.0645428	0.133768		0.0540703	0.0509479	0.0529252	0.179923	0.188772	0.215361	0.111145	0.136855	0.18257	0.130285		0.0432161	0.0711493	0.454009			0.559276	0.138584	0.118915	0.272259		0.00966094	0.0618857
	GlcCer(d19:2/22:0(2OH)	0.00193516	0.00378119	0.00286891	0.00082644	0	0.00377516	0.00244761	0.001664	0	0	0.00130276	0	0.0015501		0.00239331	0.00382248	0.00284035	0.00128707	0.000494993	0	0.00313256	0.0025927	0.000884109	0.00193862		0.000292017	0.00158121	0	0.00114563	0.00193415	0.0015754	0.00156882	0.00266303	0.00107156	0.00131465		0.266647	0.332775	0.121463			0.00159257	0.0014123	0.00124723	0.00141737		0.439614	0.260815
	GlcCer(d19:2/24:0(2OH)	0.0689971	0.0823129	0.0668489	0.149778	0.0702928	0.163475	0.0773246	0.0718591	0.0443926	0.0505002	0.0634685	0.0352875	0.0787114		0.133176	0.0846596	0.0632245	0.0735164	0.0771803	0.0948005	0.127363	0.072112	0.0686786	0.0883011		0.0286335	0.0355517	0.0292111	0.0951155	0.0997904	0.146646	0.0617777	0.0770832	0.103608	0.0752686		0.264764	0.422709	0.211996			0.147033	0.0289737	0.0296555	0.0685541		0.365126	0.226963
	GlcCer(d19:2/26:0(2OH)	0.0103563	0.00471069	0.00750062	0.000820727	0	0.00493214	0.000609549	0.000850201	0.00616577	0.00814261	0.00353615	0.00538532	0.00441751		0.00629798	0.00268332	0	0	0.00122792	0.00529202	0.011044	0.0111247	0.0039009	0.00461898		0.00240814	0.00763896	0.00301041	0.00345701	0.00144548	0.00829041	0.0054995	0.000435327	0.00430922	0.00405494		0.452293	0.396249	0.37044			0.0184543	0.00389734	0.0114574	0.0112697		0.0126406	0.037311
	αhydroxy-Glucosylceramide sum	14.1608	19.273	18.1852	21.8216	14.8145	17.7685	16.6242	18.4562	9.88495	7.18997	6.67939	6.67505	14.2944		34.0739	34.3735	41.2865	9.87902	13.2123	12.322	33.2287	15.1249	12.8126	22.9237		19.8518	17.4041	16.0647	33.4354	26.261	30.6599	16.7976	24.7375	35.9818	24.5771		0.0217842	0.000839342	0.368817	*		36.7639	26.0735	14.7998	25.879		0.00847582	0.361577
Inositol Phosphoryl Ceramides	IPC34:0;2	0.00598122	0.0182719	0.00497901	0.0113914	0.058296	0.00583214	0.0228774	0.0361479	0.0485074	0.0251047	0.0089952	0.0460426	0.0243689		0.0102914	0.00583739	0.0320685	0.0199641	0.015545	0.105673	0.0593644	0.00831241	0.0452677	0.0335915		0.0427969	0.18946	0.00390402	0.127118	0.0528507	0.135881	0.00523688	0.0498109	0.00995918	0.0685575		0.210695	0.0200628	0.0880279			0.42922	0.0412982	0.00623138	0.158917		0.0221904	0.0575597
	IPC34:0;3	0.000854091	0.00336315	0.00249197	0.000373415	0.00215474	0.00152709	0.00137829	0.000766903	0.00272777	0.0041126	0.0025366	0.0046248	0.00224262		0.00182596	0.000918943	0.00739277	0.00101409	0.00245585	0.00872664	0.00518697	0.00221918	0.00829918	0.00422662		0.00308086	0.0454785	0.00188137	0.00210489	0.00177313	0.0116168	0.00369034	0.000644033	0.000669787	0.0078822		0.0333494	0.0960418	0.235265			0.139227	0.00133557	0.00981491	0.0501257		0.014738	0.0376029
	IPC36:0;2	0.00158515	0.00384962	0.00125956	0.000429772	0.00640659	0.00294203	0.000524314	0.0015754	0.00576698	0.00385137	0.00436951	0.00875668	0.00344308		0.00191149	0.0032539	0.00137323	0.00170687	0.00555419	0.0251035	0.00972463	0.00234713	0.00944497	0.00671332		0.00937813	0.0369903	0.00159446	0.00896695	0.00395042	0.0203525	0.00191961	0.000973711	0.00191618	0.00956026		0.0895388	0.0503202	0.278302			0.119031	0.00856148	0.00532701	0.0443066		0.0137415	0.0435906
	IPC36:0;3	0.034459	0.0419664	0.0393534	0.0361472	0.0307258	0.057283	0.0318424	0.0309855	0.0172009	0.0228317	0.0140739	0.0158872	0.031063		0.0407913	0.00799136	0.00796909	0.0226829	0.0394964	0.0221535	0.0407759	0.0172434	0.0188032	0.0242119		0.0404111	0.0344968	0.0238602	0.0162848	0.0372064	0.0255874	0.0096243	0.0173715	0.00771089	0.023617		0.11887	0.0909907	0.460615			0.0588828	0.0210605	0.0125815	0.0308416		0.491024	0.275956
	IPC38:0;2	0.00293732	0.00404097	0.00413026	0.0051325	0.017675	0.00312409	0.00658261	0.0114342	0.0149151	0.0122725	0.0206051	0.0122507	0.00959169		0.00208294	0.00184468	0.00419321	0.000495254	0.00521059	0.00813911	0.0175088	0.00976983	0.0136255	0.00698555		0.0260967	0.0361894	0.0118603	0.00447775	0.00217006	0.00866977	0.00231544	0.000948879	0.00286337	0.0106213		0.167065	0.402097	0.218529			0.172172	0.0311254	0.0208539	0.0747171		0.00512347	0.0119089
	IPC38:0;3	0.000137288	0.000384638	0.000141845	0.00151379	0.000898862	0.00149524	0.000534785	0.000876766	0.00158866	0.00339508	0.0016053	0.00147274	0.00117042		0.00124746	0.000833973	0.00166735	0.00195263	0.00237646	0.00773894	0.00230148	0.000195778	0.00283411	0.0023498		0.00275208	0.0101909	0.000330519	0.00171437	0.00158489	0.00475618	0.00147561	0.00124897	9.59586e-05	0.00268327		0.052656	0.0631808	0.39832			0.0585385	0.00178322	0.0012575	0.0205264		0.0187117	0.0481231
	IPC40:0;2	0.00355858	0.00711872	0.0066395	0.00565174	0.0089324	0.00415691	0.0152476	0.00650641	0.00572603	0.0197191	0.0109106	0.0140629	0.00901921		0.00702263	0.0078639	0.00977091	0.00714668	0.00231541	0.0154319	0.00716454	0.00678296	0.0159109	0.00882331		0.0191775	0.0136516	0.00861907	0.0092189	0.00768995	0.0114059	0.00486907	0.00404119	0.00221154	0.00898719		0.463055	0.494395	0.471697			0.00763141	0.0216221	0.0223808	0.0172114		0.0209782	0.0206523
	IPC40:0;3	0.00314745	0.00534147	0.00356278	0.0030839	0.00763225	0.00296418	0.00962978	0.00891698	0.00679752	0.0171068	0.0334035	0.0220246	0.0103009		0.00100077	0.0024263	0.00486956	0.00670531	0.00369945	0.00531816	0.015112	0.0328387	0.037433	0.0121559		0.0303873	0.0180292	0.0178515	0.00395725	0.00294346	0.00237215	0.00502933	0.00293011	0.000365369	0.00931842		0.357901	0.411074	0.312913			0.0339784	0.0307623	0.0712139	0.0453182		0.000359767	0.00523845
	IPC42:0;2	0.00132461	0.00384638	0.00207154	0.00132127	0.00388008	0.00418806	0.00378721	0.00230391	0.00203535	0.012951	0.020825	0.00478549	0.00527666		0.00150403	0.00300494	0.00220657	0.0149784	0.00338255	0.00797806	0.00285246	0.00193448	0.0108075	0.00540544		0.0055179	0.00395192	0.00533423	0.00289966	0.00416447	0.0086368	0.00144496	0.00171971	0.000367122	0.00378186		0.478648	0.23997	0.1899			0.00660489	0.00673458	0.0168998	0.0100797		0.111366	0.0959938
	IPC42:0;3	0.0116503	0.00564308	0.00687636	0.0127654	0.0275281	0.00200369	0.0238774	0.00641042	0.0197154	0.0137991	0.0073855	0.00394824	0.0118002		0.00348377	0.00389627	0.00231388	0.00382545	0.0109449	0.017026	0.000736119	0.00743117	0.011303	0.00677339		0.0624598	0.0353229	0.00996789	0.00723769	0.00436907	0.0115773	0.00477624	0.000653543	0.00123827	0.0152892		0.0623288	0.298288	0.123064			0.0132619	0.00131514	0.00199143	0.00552282		0.121142	0.373069
	IPC44:0;2	0.000538736	0.00222253	0.0022218	0.00217043	0.00207392	0.000414653	0.00349072	0.000222338	0.00175438	0.00181416	0.000788798	0.00151381	0.00160219		0.00127131	0.00122866	0.00298361	0.00232479	0.00186007	0.0072229	0.00124554	0.000182644	0.00146165	0.00219791		0.00219205	0.00426021	7.97373e-05	0.00142864	0.000187543	0.00385162	0.0026053	0.000987976	0.000565493	0.0017954		0.191207	0.363396	0.321478			0.00540527	0.00127826	0.00164169	0.00277508		0.0858253	0.343838
	IPC44:0;3A	0.000134867	0.000286662	0.000287193	0.00114593	0.000625619	0.000519874	0.00268599	0.00377852	0.00880334	0.000254355	0.00408473	0.00483985	0.00228724		0.0620853	0.0115813	0.0643356	0.00149148	0.00489035	0.00197623	0.00213155	0.000907925	0.000923439	0.0167026		0.00209085	0.000299882	0.000226392	0.00780457	0.00359158	0.00775334	0.0114195	0.00546821	0.00418628	0.00476007		0.0376109	0.0464535	0.100351	*		0.00239924	0.00492413	0.00116824	0.00283054		0.374263	0.201159
	IPC44:0;3B	0.00655985	0.00154536	0.00339994	0.00731332	0.0239509	0.00215876	0.0101239	0.00444036	0.0118483	0.000734144	0.00413641	0.00141595	0.00646893		0.00204758	0.00259581	0.00414817	0.00641436	0.00178935	0.0060273	0.00298492	0.00205904	0.00074321	0.00320108		0.0253411	0.00553621	0.00662201	0.00448977	0.00178383	0.00979057	0.00473946	0.00113221	0.00119211	0.00673636		0.0822541	0.465757	0.0955602			0.012871	0.00208732	0.00413685	0.00636507		0.49018	0.0781782
	IPC46:0;2	0.000576347	0.0010644	0.00182531	0.000898687	0.00686902	0.00185382	0.00118534	0.00174073	0.00251633	0.00467237	0.00501163	0.0123594	0.00338111		0.00201798	0.00261663	0.00318764	0.00104446	0.00181937	0.00246351	0.000886385	0.000820225	0.00368137	0.00205973		0.00252129	0.00268801	0.00166742	0.000944221	0.000811174	0.00795113	0.00291444	0.00156227	0.00131948	0.0024866		0.139931	0.251466	0.301369			0.00187435	0.00382402	0.00770603	0.00446813		0.312525	0.0244928
	IPC46:0;3A	0.000625379	0.000290327	0.000367874	0.00060232	0.000212593	0.000816153	0.000178007	0.000804235	0	0.000254355	0	0	0.000345937		0.00037136	0	0.000397924	0	0	0	0.00033949	0	0	0.000123197		0.000682296	0.000600974	0	0.000346539	0.000379304	0.00156583	0	0.00142913	0	0.000556008		0.0326513	0.149886	0.0262964	*		0.000837221	0.00118352	0	0.000673579		0.093873	0.013457
	IPC46:0;3B	0.000623247	0.000213691	0.00170021	0.00147425	0.00218636	0.000723739	0.00360955	0.000942363	0.000800997	0.00282004	0.00457732	0.00573872	0.00211754		0.000287566	0.000470305	0.00129771	0.00249993	0.000736889	0.00210935	0.00105149	0.00301695	0.00176636	0.00147073		0.00127301	0.00497251	0.000940976	0.00136337	0.000274798	0.00076083	0.00063727	0.000840044	0.000275352	0.0012598		0.16378	0.122706	0.359086			0.00517075	0.00307396	0.00598082	0.00474184		0.0166122	0.000523092
	IPC34:0;4	0.00507216	0.00692413	0.0103084	0.0354802	0.0192493	0.0218818	0.0198361	0.0125222	0.00305636	0.0164538	0.0131173	0.0140629	0.0148304		0.0112658	0.00716291	0.00817444	0.0161577	0.0156685	0.0133611	0.02008	0.0135532	0.0135017	0.0132139		0.011077	0.011425	0.00911325	0.0263798	0.00170576	0.0117091	0.00421578	0.0179738	0.016469	0.0122298		0.307538	0.241192	0.365086			0.00301068	0.000676862	0.00155426	0.00174727		0.0131964	0.000385007
	IPC34:0;5	0.000226732	0.000194524	0.000146878	0.000250913	0.000426661	0.00020788	0.000531315	0.000992494	0.000578222	0	0.000984404	0.00214205	0.00055684		0.000371031	0.000255163	0.000798896	0	0.000301294	0.000734944	0.000114054	0.000127059	0.000184874	0.000320813		0.00081097	0.000597951	0.00060348	0.000173269	0.000188393	0.000198712	0.000264997	0.000794607	0.000256716	0.000432122		0.141167	0.282006	0.198756			0.00340715	0.000337693	0.000776997	0.00150728		0.0530603	0.0230883
	IPC36:0;4	0.00335606	0.00328855	0.00462371	0.0213848	0.00522169	0.0106398	0.00750029	0.00530006	0.00229251	0.00278612	0.00524693	0.00467917	0.00635997		0.014111	0.00143513	0.00151962	0.00745035	0.0161689	0.00915393	0.00598097	0.0039181	0.0040666	0.0070894		0.00739535	0.00616086	0.00546214	0.0117212	0.00236837	0.00654353	0.00658813	0.00989561	0.0089248	0.00722888		0.377896	0.328301	0.47217			0.00304884	0.00355565	0.00311112	0.00323854		0.167318	0.123004
	IPC36:0;5	0	0	0.000294842	0	0.000212663	0	0.000178007	0.000481688	0.000572127	0	0.000984294	0	0.000226968		0.00181199	0.00115388	0.00259343	0	0.000402303	0.000493606	0	0.000756251	0	0.000801273		0.000272598	0.00121202	0.000260229	0.00103412	0	0.000395645	0.00105175	0.000477187	0.000386057	0.000565512		0.0268163	0.0241736	0.244533	*		0.000279105	0.000170152	0	0.000149752		0.344689	0.128001
	IPC38:0;4	9.06472e-05	0.000193065	0.000146681	0.000241687	0.000422093	0.000319539	0.000352367	0.00016138	0.000860238	0	0.000984294	0.000719212	0.000374267		0.000484759	0.000255205	0.000397726	0.000637764	0.000391629	0.000248652	0.000332923	0.000252041	0.00110862	0.000456591		0.000695117	0.000900705	0.000261654	0.000343962	0.000284305	0.00039604	0.000790961	0.000159872	0.000514202	0.00048298		0.270477	0.205641	0.418354			0.00166681	0.000165726	0.00039137	0.000741302		0.104766	0.176223
	IPC38:0;5	4.56205e-05	0.000299083	0.000146878	0.00264613	0.000212663	0.00229305	0.000708851	0.000963162	0.00602224	0.000248927	0	0.00108154	0.00122235		0.0272929	0.00741782	0.022907	0.00169981	0.00271271	0.00172972	0.000989531	0.000127059	0.000740114	0.00729073		0	0.000296155	0.000259473	0.00793054	0.00200952	0.00277828	0.0156231	0.00509204	0.00115749	0.00390517		0.0296691	0.0523746	0.196404			0.000554022	0.00118579	0	0.000579936		0.274813	0.151827
	IPC40:0;4	0.000437476	0.0011617	0.000293608	0.00384758	0.00189963	0.00218679	0.00230362	0.00289002	0.00114863	0.000499381	0.00130953	0.00143891	0.00161807		0.00145099	0.00115091	0.000400905	0.0023375	0.00100476	0.000248652	0.00166072	0.000127059	0.000368694	0.000972243		0.00134261	0.00150269	0.00138632	0.00258358	0.000473421	0.000199504	0.000790961	0.00174666	0.00141651	0.00127136		0.0687167	0.204475	0.199591			0.00166588	0.000339622	0.00039137	0.000798958		0.117881	0.36841
	IPC40:0;5	0.000181355	0.000483554	0	0.000360753	0.000212663	0.000104736	0	0.000481688	0.000860143	0	0.00130953	0.000719212	0.000392803		0.00131366	0.000128516	0	0.000213694	0.000904015	0.0009951	0.000222097	0.000379269	0.000185741	0.000482455		0.000667642	0.000299882	0.000517726	0.000173212	0.000379304	0.00019924	0.000525965	0.000317367	0.000515484	0.000399536		0.321349	0.481612	0.310699			0.000554022	0.00101558	0.00350393	0.00169117		0.00791693	0.0260188
	IPC42:0;4A	0.00125913	0.00125867	0.000662716	0.000961396	0.00105699	0.000520566	0.00141594	0.00192899	0	0.000504894	0.000984624	0.000719212	0.000939427		0.00198138	0.000255205	0.000598311	0.00169981	0.00110417	0	0.00187183	0.000379269	0.000185741	0.000897302		0.00527978	0.00165381	0.00182178	0.000861194	0.000473421	0.00119926	0.000791049	0.00143283	0.000902738	0.00160176		0.441118	0.0774601	0.108497			0.000833127	0.00186151	0.00155948	0.00141804		0.08415	0.157502
	IPC42:0;4B	0.142572	0.0964513	0.106637	0.13688	0.12376	0.113701	0.132711	0.1729	0.0686419	0.125015	0.113251	0.132413	0.122078		0.134367	0.0582039	0.0438664	0.114474	0.132333	0.132543	0.148151	0.0554584	0.0535297	0.0969919		0.325853	0.194599	0.231189	0.131641	0.0537635	0.0877526	0.127594	0.0936199	0.0904448	0.148495		0.0559473	0.1638	0.065001			0.109725	0.0451733	0.0334733	0.0627904		0.0034988	0.128098
	IPC42:0;5A	0	0	0	0.00023981	0	0	0	0	0	0	0	0	1.99841e-05		0	0	0	0	0	0	0	0	0	0		0	0.000451007	0	0	9.52508e-05	0	0.000790961	0	0	0.00014858		0.200152	0.0715001	0.0672204			0	0	0	0		0.317469	#DIV/0!
	IPC42:0;5B	0.0167955	0.00870786	0.0195065	0.0120144	0.0224259	0.0116712	0.013124	0.0142928	0.0126197	0.00759588	0.0085345	0.0101243	0.0131177		0.0118702	0.00742631	0.0039607	0.0080718	0.0118623	0.0103865	0.015431	0.007965	0.0132911	0.0100294		0.0140122	0.00824638	0.00649119	0.00499882	0.00360102	0.0049599	0.00493563	0.00481678	0.00642859	0.00649895		0.0531606	0.000670601	0.019177	**		0.0289156	0.0147287	0.00505818	0.0162342		0.22812	0.0825991
	IPC44:0;4A	0.0269673	0.0123888	0.0155144	0.0288379	0.0193336	0.0232316	0.0215185	0.0227671	0.0155628	0.0126541	0.0108886	0.00804749	0.0181427		0.0186914	0.00664884	0.00474767	0.0155645	0.023878	0.0141007	0.016789	0.0079311	0.0134893	0.0135378		0.0430716	0.0274745	0.0215811	0.00922462	0.00713594	0.00969168	0.00704264	0.00843213	0.00657392	0.0155809		0.0607235	0.277087	0.33474			0.0516423	0.0258773	0.016169	0.0312295		0.0254722	0.0114455
	IPC44:0;4B	0.00850741	0.00366476	0.00447814	0.00381363	0.00239439	0.00478339	0.0033013	0.00559445	0.00287825	0.00430088	0.00196815	0.00432639	0.0041676		0.00611396	0.00178988	0.00339233	0.0042414	0.00371613	0.00271989	0.00312813	0.00101257	0.00314626	0.00325117		0.013362	0.0119137	0.00859291	0.00567563	0.00590517	0.002177	0.00442332	0.00513272	0.00128572	0.00649646		0.105629	0.0449833	0.0197075	*		0.00498461	0.0015279	0.00389673	0.00346975		0.270137	0.416798
	IPC44:0;5A	0.0010455	0.000386259	0.000220872	0.000120863	0.00126923	0.000623364	0.000178007	0.000481474	0	0	0	0	0.000360464		0.000124417	0.000128558	0	0.00042414	0.000501378	0	0.000679352	0.000127059	0.000737636	0.000302504		0.000957046	0.000601981	0.000434587	0	9.52508e-05	0.00039604	0.000790961	0.000317315	0.000129341	0.000413614		0.364885	0.37943	0.226168			0.00304977	0.00235285	0.00116745	0.00219002		8.14629e-05	0.000100028
	IPC44:0;5B	0.00127421	0.000291397	0.00250431	0.000481696	0.00317378	0.0012488	0.000709439	0.000643175	0.00315255	0	0	0	0.00112328		0.00012746	0.000896001	0.000598311	0.00085167	0.00150647	0.00150456	0.000676754	0.000506286	0	0.000740835		0.00177488	0.000901712	0.00103952	0.000517174	0.000190092	0.0017867	0.000264997	0.00143389	0.000515484	0.00093605		0.190515	0.336345	0.240209			0.00305722	0.00169414	0.00155948	0.00210361		0.103072	0.00330243
	IPC46:0;4A	0.00319618	0.000580524	0.000439179	0.000480498	0.0021189	0.000740007	0.000353367	0.00112476	0.00114863	0.000504894	0	0.000719212	0.000950512		0.00167795	0.000638969	0.000598311	0.000424211	0.00110417	0.000742175	0.000553202	0.000254117	0.000554435	0.000727504		0.00135681	0.0010347	0.000400576	0.000343962	0.000710761	0.00039604	0.000526052	0.000477187	0.00167169	0.000768642		0.248146	0.292637	0.424798			0.00250441	0.0025361	0.00194576	0.00232876		0.0113355	7.72856e-05
	IPC46:0;4B	0.0169783	0.0277225	0.0162792	0.168833	0.0572489	0.060675	0.0688262	0.196419	0.351067	0.0660865	0.249482	0.325597	0.133768		0.174456	0.0485174	0.108772	0.0754921	0.277176	0.102057	0.107709	0.0790568	0.192058	0.129477		0.0995969	0.0135609	0.010933	0.0583482	0.0278544	0.0822804	0.148261	0.049515	0.0298733	0.0578026		0.462962	0.0454133	0.0111737	*		0.0668307	0.105472	0.0384975	0.0702669		0.198155	0.104349
	IPC46:0;5A	0	0	7.39942e-05	0.00023993	0.000212663	0.00020788	0.000531315	0.00016138	0	0	0	0	0.00011893		0.000246984	0.000255205	0	0.000213694	0	0	0	0.000253609	0	0.000107721		0.000271132	0.000299882	0.000260374	0	0	0	0.00105613	0	0	0.000209725		0.433168	0.215192	0.208854			0.000554022	0	0	0.000184674		0.305191	0.27159
	IPC46:0;5B	4.56662e-05	0.000387557	0.000514185	0.00181735	0.000421812	0.0017711	0.000886505	0.00369266	0.00717468	0.00100928	0.000984294	0.00540768	0.0020094		0.0125322	0.00077322	0.00869777	0.00085167	0.00341257	0.000986883	0.000669705	0.000758369	0.00110862	0.00331011		0.00191272	0.000151075	0.000694177	0.000687695	0.000377415	0.0017867	0.00420965	0.000468998	0.000771944	0.00122893		0.190776	0.18169	0.0929338			0.000554022	0.000507902	0.000389804	0.000483909		0.137133	0.149914
	Inositol phosphoryl ceramdie sum	0.302744	0.263833	0.2641	0.510348	0.461322	0.348811	0.412521	0.561651	0.62834	0.383353	0.553338	0.671921	0.446857		0.559534	0.200857	0.362199	0.345053	0.596225	0.535095	0.494407	0.269004	0.480562	0.426993		0.805869	0.725403	0.396042	0.462995	0.233342	0.487376	0.393236	0.293866	0.203174	0.444589		0.374717	0.488176	0.417264			1.35394	0.391149	0.302631	0.682575		0.0936621	0.106713
	#	F =	FLCR
		FA =	FLCR+AmBR
		A =	AmBR
[truncated: 2 more columns]
