# Supplementary material for: Sphingolipidomics of drug resistant Candida auris clinical isolates reveal distinct sphingolipid species signatures
Source: Biochim Biophys Acta Mol Cell Biol Lipids. 2021 Jan;1866(1):158815. doi: 10.1016/j.bbalip.2020.158815 (PMC7695621; doi:10.1016/j.bbalip.2020.158815)
Supplement: Supplementary file 2 — Loading values of principal components 1, 2 and 3. The 12 highest and 12 lowest values are indicated. [file mmc3.xlsx]

## Sheet: Sheet1
Supplementary File 2:. Loading values of principal components 1, 2 and 3. The 12 highest and 12 lowest values are indicated.
Lipid Species	PC 1	Lipid Species	PC 2	Lipid Species	PC 3
12 lowest loading values
GlcCer(19:2/20:0(2OH))	-0.791691	SPH	-0.856502	Cer(t18:0/22:0(2OH))	-0.710778
GlcCer(19:2/16:0(2OH))	-0.772722	PHS1P	-0.751854	Cer(t18:0/20:0(2OH))	-0.654923
Cer(t18:0/18:0)	-0.771922	DHS1P	-0.670563	Cer(t18:0/18:0(2OH))	-0.62706
GlcCer(19:2/18:0(2OH))	-0.733475	IPC46:0;4B	-0.649606	Cer(t18:0/16:0(2OH))	-0.59974
Cer(d19:2/18:0(2OH))	-0.721149	DHS	-0.609314	Cer(t18:0/24:0(2OH))	-0.555354
Cer(d18:2/18:0(2OH))	-0.686928	GlcCer(d18:1/26:0)	-0.587446	Cer(d18:1/18:0)	-0.51917
Cer(t18:0/14:0(2OH))	-0.67153	Cer(d18:1/16:1(2OH))	-0.577368	Cer(d18:1/16:0(2OH))	-0.507935
IPC38:0;5	-0.615754	SPH1P	-0.561	Cer(d18:1/24:0(2OH))	-0.495936
Cer(t18:0/18:1)	-0.600705	Cer(t18:0/26:0)	-0.554429	Cer(d18:1/18:0(2OH))	-0.4889
GlcCer(19:2/24:0(2OH))	-0.547397	GlcCer(18:1/18:0(2OH))	-0.510999	Cer(d18:0/18:0)	-0.480182
Cer(d18:1/18:1(2OH))	-0.537119	GlcCer(d18:1/20:0)	-0.493667	Cer(d18:0/18:1)	-0.470874
Cer(t18:0/14:0)	-0.51134	IPC46:0;2	-0.477649	IPC36:0;4	-0.438077
12 highest loading values
Cer(d18:1/20:1)	0.806631	IPC44:0;4A	0.432204	GlcCer(d18:1/26:1)	0.432176
Cer(d18:0/20:0)	0.818686	Cer(d18:0/22:1)	0.434788	GlcCer(d18:1/18:0(2OH))	0.432355
Cer(d18:0/24:0)	0.820188	GlcCer(d18:1/18:0)	0.436297	GlcCer(d18:1/24:0)	0.451238
Cer(d18:0/22:0)	0.821106	IPC36:0;3	0.44811	GlcCer(d18:1/14:0)	0.451804
Cer(d18:1/28:1(2OH))	0.826348	Cer(t18:0/28:1)	0.450883	GlcCer(d18:1/20:0)	0.471207
Cer(d18:0/26:1)	0.835678	GlcCer(d18:1/16:0)	0.460734	GlcCer(d18:1/24:0(2OH))	0.47139
Cer(d18:0/14:0)	0.864105	IPC44:0;5A	0.47555	GlcCer(d18:2/18:0(2OH))	0.476477
Cer(d18:1/20:0(2OH))	0.880536	Cer(t18:0/24:1(2OH))	0.542787	GlcCer(d18:1/22:0)	0.479167
Cer(d18:0/26:0)	0.897703	IPC44:0;4B	0.543225	GlcCer(d18:1/22:1)	0.486431
Cer(d18:1/22:0(2OH))	0.908014	Cer(d18:0/24:1)	0.565674	GlcCer(d18:1/20:1)	0.532086
Cer(d18:1/26:0(2OH))	0.908227	Cer(t18:0/26:1(2OH))	0.582253	Cer(t18:0/28:1(2OH))	0.534994
Cer(d18:0/16:0)	0.917428	GlcCer(d18:1/18:1)	0.67181	GlcCer(d18:1/12:0)	0.554649
