# Supplementary material for: Sphingolipidomics of drug resistant Candida auris clinical isolates reveal distinct sphingolipid species signatures
Source: Biochim Biophys Acta Mol Cell Biol Lipids. 2021 Jan;1866(1):158815. doi: 10.1016/j.bbalip.2020.158815 (PMC7695621; doi:10.1016/j.bbalip.2020.158815)
Supplement: Supplementary file 3 — % Identity of C. auris SLs protein sequences with C. albicans and S. cerevisiae SLs protein sequences by protein BLASTp search. [file mmc4.xlsx]

## Sheet: Sheet1
	Supplementary File 3: % Identity of C. auris SLs proein sequences with C. albicans and S. cerevisiae SLs protein sequences by protein BLASTp search
				% Identity
S.No.	Saccharomyces cerevisiae	Candida albicans	Candida auris	C. albicans	S. cerevisiae
1	LCB1	orf19.6438/LCB1	B9J08_004909	57.35	40.41
2	LCB2	orf19.5027/LCB2	B9J08_005453	75.5	58.05
3	LCB3	orf19.3329/LCB3	B9J08_001000	50.23	34.97
4	LCB4	orf19.5257/LCB4	B9J08_000324	44.92	42.03
5	LCB5	N/A	N/A
6	TSC10	orf19.6131/KSR1	B9J08_000566	53.5	37.89
7	SUR2	orf19.5818/SUR2	B9J08_002536	69.55	55.19
8	YSR3	N/A	N/A
9	DPL1	orf19.6951/DPL1	B9J08_002005	60.61	51.83
10	LIP1	orf19.4821/LIP1	B9J08_004173, B9J08_004172, B9J08_004111,B9J08_004156	50, 48.47, 43.47, 45.68	41.67, 37.5, 42.3, 32.69
11	LAG1	orf19.3249/LAG1	B9J08_004239	66.85	55.53
12	LAC1	orf19.7354/LAC1	B9J08_002101	56.47	33.94
13	YDC1	orf19.3104/YDC1	B9J08_005309	70.73	46.62
14	YPC1	N/A	N/A
15	SCS7	orf19.3822/SCS7	B9J08_001759	76.39	59.67
16	AUR1/IPC1	orf19.1945/AUR1	B9J08_005313	54.44	50.24
17	SUR1	orf19.4077/SUR1/MIT1	B9J08_003885	65.8	52.91
18	CSG2	orf19.2302/CSG2	B9J08_000315	63.99	21.91
19	IPT1	orf19.4769/IPT1	B9J08_004082	45.4	57.42
20	ISC1	orf19.6629/ISC1	B9J08_004259	60.57	48.89
21	SKN1	orf19.7362/SKN1	B9J08_002262	65.06	57.65
22	KEI1	orf19.2318.1	B9J08_000247	43.55	34.57
23	IFA38	orf19.3859	B9J08_002501	67.27	61.7
24	FEN1 / ELO2	orf19.6343/FEN1	B9J08_003942	69.63	66.97
25	SUR4 /ELO3	orf19.908/FEN12	B9J08_000511	58.7	63.8
26	TSC13	orf19.3293/TSC13	B9J08_002971	54.55	34.19
27	PHS1	orf19.5156/TPL1	B9J08_004542, B9J08_004543	60.78, 44.44,	46.57, 34.9
28	N/A	DES1/orf19.4048	B9J08_000787	69.62	N/A
29	N/A	orf19.260/SLD1	B9J08_005054	65.45	N/A
30	N/A	orf19.4831/MTS1	B9J08_002918	76.33	N/A
31	N/A	orf19.4592/HSX11	B9J08_000009	50.75	N/A
